# Supplementary material for: Macrophage-to-endothelial cell crosstalk by the cholesterol metabolite 27HC promotes atherosclerosis in male mice
Source: Nat Commun. 2023 Jul 25;14:4101. doi: 10.1038/s41467-023-39586-z (PMC10368733; doi:10.1038/s41467-023-39586-z)
Supplement: Supplementary file 11 — Source Data [file 41467_2023_39586_MOESM11_ESM.zip]

Archive with 4 entries (4 files):
- Yu et al.MainFig.SourceData.xlsx
- Yu et al.SupplFig.SourceData.xlsx
- Yu et al.SupplTable1.SourceData.xlsx
- Yu.MacCyp27a1.SourceBlots.Fig3 4.0609.pptx
