# Supplementary material for: Macrophage-to-endothelial cell crosstalk by the cholesterol metabolite 27HC promotes atherosclerosis in male mice
Source: Nat Commun. 2023 Jul 25;14:4101. doi: 10.1038/s41467-023-39586-z (PMC10368733; doi:10.1038/s41467-023-39586-z)
Supplement: Supplementary file 11 — Source Data [file 41467_2023_39586_MOESM11_ESM.zip › Yu et al.MainFig.SourceData.xlsx]

## Sheet: Fig 1
Fig 1b			Fig 1c			Fig 1d			Fig 1e			Fig 1f			Fig 1h			Fig 1j			Fig 1l			Fig 1m			Fig 1p			Fig 1q			Fig 1r											Fig 1t
apoE+/+	apoE-/-		apoE+/+	apoE-/-		apoE+/+	apoE-/-		Normal	Athero.		Normal	Athero.		cyp27a1fl/fl	cyp27a1DMAC		cyp27a1fl/fl	cyp27a1DMAC		cyp27a1fl/fl	cyp27a1DMAC		cyp27a1fl/fl	cyp27a1DMAC		cyp27a1fl/fl	cyp27a1DMAC		cyp27a1fl/fl	cyp27a1DMAC			cyp27a1fl/fl					cyp27a1DMAC					cyp27a1fl/fl	cyp27a1DMAC
1.4359	8.22271		54.7	144.4		1.00411	2.04415		0.52	48.66		398.1	518.5		8.3	6.5		0.1929	0.15881		63.8459	25.4422		24	30		8.79607	8.48676		9.36292	4.87594		TNF	1.06285	0.95003	1.07961	0.917322		0.539494	0.702853	0.519881	0.383276		5.12639	7.63728
0.996337	6.64615		113.8	142.1		1.03967	2.33184		1.01	52.43		378.4	252.4		8.4			0.17149	0.14869		62.7107	16.0168		31	28		14.5724	7.18663		8.30578	6.89393		IL10	0.814667	1.41836	0.97631	0.886432		0.540367	0.578289	0.706023	0.458314		6.14743	8.09815
0.838095	5.87839		109.5	201.5		0.945577	3.546		11.11	67.27		346.4	376.7		5	5.6		0.19469	0.17081		57.7812	23.1385		27	22		8.39182	9.38278		11.5939	6.53139		IL6	0.840204	1.00401	0.810663	1.46231		0.71011	0.270167	0.07045	0.055742		6.07721	9.59606
1.26593	9.01392		92	178.9		1.03394	1.98933		13.34	43.69		212.2	531.6		6.8	3.5		0.23272	0.16626		24.6469	17.2936		62	18		7.35076	5.82769		5.84388	6.28661		E-Selectin	1.00011	1.16014	1.07659	0.800554		0.503578	0.553978	0.201747	0.217614		5.88067	8.25693
0.937729	3.40513		131	225.1		0.997887	1.54545		13.39			408.8	363.7		8	3.6		0.19603	0.09745		55.9884	20.4291		40	19		11.0295	4.42453		7.46508	5.4879		ICAM1	1.19658	1.4424	0.759758	0.7626		0.641551	0.649942	0.534783	0.55672
0.849817	2.33846					0.851789	2.61121		13.71			189.1	895.8		6.9	4.7		0.24346	0.11793		32.6928	17.0004		36	28		9.01374	5.77743		10.6692	4.11945		P-Selectin	1.10137	1.29847	1.05756	0.661196		0.314433	0.709011	0.358384	0.266521
0.961172						1.03265	3.11023		14.5			276.7	1065.9		5.5	4.1		0.21605	0.17473		42.6238	36.3881		47	41		13.4979	8.32646		9.54272	4.50697		VCAM1	1.02856	1.21415	1.11276	0.719611		0.839758	0.648222	0.515675	0.506099
0.715018						1.12756	3.01732		15.63			300.5	863.5		5.4	3		0.23778	0.11795		28.9604	8.66636		32	19		12.2605	7.65122		8.85971	7.32025		IL-1b	0.712441	1.31664	1.47551	0.722503		0.205918	0.635676	0.253093	0.197488
									15.91			160.1	371.7		8.5	5.5		0.19988	0.14533								8.74088			10.1153
									16.2			207.7	394.5		4.6	4.9		0.31633
									16.79			178.3	230					0.27699
									17.01			600.8	482.7
									17.02			474.9	736.2
									17.13			284.6	1193.9
									17.32			267.4	713.7
									17.33			249.1	711.8
									17.55			680.6	731
									17.64			307.7	803.5
									17.65			224.2	622.4
									17.72			280.8	384.3
									18.38			389.7	343.3
									18.55			303.2	453.6
									18.65			191.8	158.2
									18.75			182.8	472.4
									18.96			340.5	644
									19.05			301.7	192.2
									19.5			181.8	245.6
									19.78			346.6	628.1
									19.93			176.5	161.5
									19.98			191.8	304.4
									20.19			387.2	636
									20.28			230.2	109.1
									20.3
									20.31
									20.43
									20.56
									20.82
									20.85
									21.15
									21.18
									21.25
									21.44
									21.47
									21.49
									21.56
									21.7
									21.73
									21.75
									21.76
									21.77
									21.82
									22.02
									22.23
									22.26
									22.29
									22.41
									22.67
									22.73
									22.86
									22.87
									23.11
									23.12
									23.21
									23.54
									23.8
									24.05
									24.07
									24.11
									24.13
									24.28
									24.29
									24.37
									24.63
									24.94
									25.25
									25.37
									25.47
									25.82
									26.1
									26.11
									26.13
									26.29
									26.45
									26.6
									26.9
									27.13
									27.6
									27.98
									28.01
									28.02
									28.49
									28.55
									28.71
									28.75
									28.85
									29.42
									29.53
									29.53
									29.6
									29.62
									29.62
									29.63
									29.64
									29.78
									30.01
									30.02
									30.05
									30.12
									30.13
									30.28
									30.35
									30.73
									30.83
									31.04
									31.13
									31.2
									31.34
									31.35
									31.54
									31.59
									32.17
									32.25
									32.38
									32.8
									32.97
									33.21
									33.32
									33.46
									33.71
									33.85
									33.98
									34.17
									34.51
									34.57
									34.59
									34.74
									34.85
									35.1
									35.41
									35.52
									35.52
									35.59
									35.6
									35.76
									35.78
									35.79
									35.88
									36
									36.59
									36.71
									36.8
									36.88
									37.05
									37.08
									37.12
									37.56
									37.69
									37.7
									37.83
									38.31
									38.64
									38.72
									38.92
									39.53
									40.19
									40.31
									40.42
									40.48
									40.53
									40.76
									40.89
									41.1
									41.32
									41.96
									41.97
									42.49
									42.53
									42.8
									42.95
									44.36
									44.79
									45.49
									46.1
									46.51
									46.9
									47.17
									47.51
									48.55
									48.89
									49.18
									49.61
									49.87
									50
									53.44
									54.45
									55.17
									56.58
									60.67

## Sheet: Fig 2
Fig 2b					Fig 2d					Fig 2f					Fig 2i					Fig 2k					Fig. 2m					Fig. 2o
ERa fl/fl Veh	ERa fl/fl 27HC	ERa DEC Veh	ERa DEC 27HC		ERa fl/fl Veh	ERa fl/fl 27HC	ERa DEC Veh	ERa DEC 27HC		ERa fl/fl Veh	ERa fl/fl 27HC	ERa DEC Veh	ERa DEC 27HC		ERaDEC+cyp27a1DMAC	ERafl/fl+cyp27a1DMAC	ERaDEC+cyp27a1fl/fl	ERafl/fl+cyp27a1fl/fl		ERaDEC+cyp27a1DMAC	ERafl/fl+cyp27a1DMAC	ERaDEC+cyp27a1fl/fl	ERafl/fl+cyp27a1fl/fl		ERaDEC+cyp27a1DMAC	ERafl/fl+cyp27a1DMAC	ERaDEC+cyp27a1fl/fl	ERafl/fl+cyp27a1fl/fl		ERaDEC+cyp27a1DMAC	ERafl/fl+cyp27a1DMAC	ERaDEC+cyp27a1fl/fl	ERafl/fl+cyp27a1fl/fl		ERaDEC+cyp27a1DMAC	ERafl/fl+cyp27a1DMAC	ERaDEC+cyp27a1fl/fl	ERafl/fl+cyp27a1fl/fl
7.60858	9.33572	7.43054	3.92915		4.99	9.42	2.87	4.96		0.08657	0.23981	0.11044	0.07326		7.50117	6.58906	8.71145	6.94911		0.081482	0.089532	0.050995	0.11986		25.5209	36.0098	47.3777	53.0616		ICAM-1					VCAM-1
5.62908	5.99507	7.36681	9.82247		7.39	7.48	4.54	10.66		0.10359	0.25609	0.15214	0.15101		5.63427	7.10957	6.31283	6.40234		0.074014	0.061186	0.063984	0.129896		39.9342	42.0213	27.385	62.0485		1075584	531562	1080822	1114049		829514	1118364	1893365	2336219
5.36637	5.63122	7.71639	7.08738		5.41	7.7	12.66	4.43		0.10212	0.13438	0.1522	0.10052		6.28211	5.2338	8.55072	11.2541		0.083997	0.086448	0.122563	0.096764		19.3655	23.7731	21.1661	51.7692		733360	825873	988078	680592		839180	1854599	1130185	2115009
6.30654	1.44735	5.24655	11.3481		11.18	8.95	9.17	6.13		0.06407	0.24206	0.27314	0.08048		6.86387	3.59942	5.96962	9.7853		0.056049	0.107548	0.090428	0.088637		42.0008	34.9052	29.4598	47.0996		695950	750435	883567	1382929		1620642	1495514	1597277	1356708
8.55044	3.62867	5.63004	3.38152		5.95	7.24	5.11	3.49		0.18457	0.20666	0.13978	0.0667		4.8228	8.41354	10.1491	8.28399		0.078439	0.05413	0.058231	0.077507		31.6581	31.1651	39.9712	51.607		617976	986311	707104	1098379		1260373	1579285	1292559	1882358
4.02486	2.77788	5.36565	8.00341		5.06	7.26	8.42	11.06		0.18246	0.23045	0.17674	0.11306		5.33587	4.02194	6.94404	7.62141		0.089146	0.052807	0.072779	0.16804		28.5846	28.0818	50.6266	59.4884		434770	418899	677297	1620897		720998	1225251	1982446	2420474
5.45829	2.3984	7.82068	8.1034		9.01	9.09	9.25	5.16		0.16612	0.22314	0.19229	0.17912		4.80671	5.22095	5.46298	8.19769		0.060129	0.066255	0.082868	0.146459		21.5503	12.4497	20.2822	28.0561		905554	633123	805488	944426		1350238	723224	1646655	2009839
7.74557	1.99945	5.34694	3.84425		6.08	17.64	6.86	5.22		0.13943	0.16757	0.16914	0.18701		7.92109	5.69456	9.20995	10.3985		0.124706	0.07377	0.099631	0.126541		17.6637	26.4429	45.279	36.7559		571265	663044	1228071	1801841		609701	1266140	1424767	1992799
3.73167	2.25549	5.29139	4.90529		6.29	10.1	5.46	8.39		0.17488	0.19032	0.13078	0.24613		6.89052	6.14869	9.37886	11.2123		0.062156	0.049224	0.111557	0.059599			31.244	63.799	54.0018		1285004	1079701	624089	1756966		880165	1073655	910458	2042706
7.4326	2.98403	5.34478	6.06152		5.29	7.73	8.94	7.91		0.12368	0.16811	0.17627	0.16232		6.29194	5.73675	7.2167	10.5095		0.095236	0.127614	0.17067	0.158911				35.7549			881184		994536	2110849				2281637	1574926
7.69102	1.9549	4.23245	3.50401		4.71			6.12							8.2982	7.97222	7.38298	12.6084		0.062822	0.089308	0.102532	0.181848
9.99489	1.41432				6.84			6.52							8.12714	6.67798				0.077396	0.056065
					6.62

## Sheet: Fig 3
Fig 3a						Fig 3c											Fig 3g			Fig 3h			Fig 3i					Fig 3j
Vehicle	TNF	E2	TNF+E2	27HC		Vehicle	TNF	E2	TNF+E2	27HC	shER + Vehicle	shER + TNF	shER + E2	shER + TNF+E2	shER + 27HC		Normal	Athero.		Normal	Athero.		shCont.+Veh	shCont.+27HC	shERa+Veh	shERa+27HC		shCont.+Veh	shCont.+27HC	shSept11+Veh	shSept11+27HC
1.00756	5.31765	0.799213	4.06359	2.36346		0.851602	5.38591	1.79441	0.644549	3.10494	0.723741	4.74531	1.09422	5.94622	1.8083		18.2004	39.03		1090.82	1045.01		1.04261	2.53766	0.960244	1.41184		1.03909	6.1529	0.981275	1.10426
1.16519	6.29622	1.41345	2.85756	1.81282		1.5092	8.70819	1.93737	0.620778	2.84502	0.73738	4.67514	0.557214	3.22031	1.3581		18.2813	43.57		1348.46	1274.49		0.893085	2.69381	0.804649	1.19539		0.911049	4.94501	0.721093	1.17247
1.02694	6.40665	1.19343	2.57342	2.18299		0.63948	4.38963	1.01548	1.4338	3.22892	1.22097	6.82675	0.592097	4.30463	1.19481		19.9208	44.58		1186.5	1406.02		0.889503	1.94268	0.674459	0.985379		1.13268	4.55342	0.937943	1.03398
1.34105	6.70649	0.858306	4.44879	2.11813		0.749279	4.6968	1.06104	1.15693	3.29589	1.62226	8.44256	0.657169	4.42353	1.43165		20.6805	48.31		1340.17	1599.61		0.881759	2.51312	0.770315	1.08831		0.917176	3.90523	0.992056	1.20726
0.94326	5.94379	0.982091	5.45223	1.92386		0.623417	4.02808	0.776809	4.30654	3.31106	0.94404	6.57381	0.85059	4.7557	1.17411		21.8809			1396.02	1558.56		1.22182	2.15903	0.706591	1.08411
0.911265	6.5588	0.849192	4.10161	2.39025		1.2953	6.29656	1.72759	0.775427	2.97913	1.02952	5.25413	0.728585	5.7696	0.858878		22.1004			999.041	1552.85		0.948477	2.16595	0.821967	1.06534
0.734315	4.86052	0.808752	3.48557	2.98421		1.34809	8.42226	0.93117	4.9059	4.13605	0.910868	6.19369	1.05909	7.30926	1.3595		22.3407			1196.66	1379.95		0.982924	3.1325	0.766937	1.17929
0.870429	4.68308	0.875921	4.33518	1.89854		1.44149	7.26918	1.13236	3.70451	4.57658	0.840595	5.19797	0.855134	5.61812	1.89759		22.3407			1251.2	1329.81		1.13982	2.27879	1.0689	1.47049
																	22.4914			1378.99	1752.5
																	22.6211			1072.75	1486.08
																	22.9115			997.692	1108.81
																	23.5312			1369.75	1128.12
																	23.6505			1307.96	1245.06
																	23.7705			924.148	1629.15
																	24.0706			1124.21	1424.26
																	24.2111			1539.88	1464
																	24.2615			1319.61	1312.13
																	24.3104			1228.26	1263.49
																	24.3205			1281.13	1447.75
																	24.561			1086.37	1338.78
																	24.7216			1329.99	1089.01
																	25.2008			1301.18	1315.14
																	25.3111			1433.08	1392.63
																	25.3111			1277.23	1279.97
																	25.4713			1205.57	1517.41
																	25.581			1336.55	1142.36
																	25.8501			1201.82	1608.72
																	26.0209			1178.63	1339.15
																	26.0715			1476.84	1481.56
																	26.1511			1346.13	1519.62
																	26.3111			1065.93	1041.18
																	26.7302			1299.46	1091.65
																	26.9311
																	26.9404
																	27.0414
																	27.1203
																	27.1504
																	27.2919
																	27.4417
																	27.4817
																	27.5714
																	27.6614
																	27.6614
																	27.7017
																	27.8113
																	28.1215
																	28.2211
																	28.2308
																	28.3112
																	28.4114
																	28.4508
																	28.5714
																	28.6805
																	28.7004
																	28.7402
																	28.7901
																	28.81
																	28.83
																	28.85
																	29.0004
																	29.0406
																	29.3218
																	29.54
																	29.5913
																	29.5913
																	29.6405
																	29.762
																	29.7909
																	29.7909
																	29.8012
																	30.0418
																	30.0501
																	30.2403
																	30.2906
																	30.4106
																	30.5415
																	30.6115
																	30.6306
																	30.7305
																	30.771
																	30.771
																	30.7902
																	30.7902
																	30.8009
																	30.8415
																	30.8607
																	30.8907
																	31.0216
																	31.3002
																	31.3501
																	31.4306
																	31.5004
																	31.5419
																	31.601
																	31.7108
																	31.8208
																	31.8407
																	32.0111
																	32.12
																	32.2807
																	32.4017
																	32.4107
																	32.431
																	32.6
																	32.7904
																	32.8199
																	32.8814
																	32.9316
																	32.9316
																	33.0299
																	33.062
																	33.1009
																	33.1514
																	33.1905
																	33.3612
																	33.4701
																	33.491
																	33.5003
																	33.6212
																	33.9514
																	33.9915
																	34.0315
																	34.1118
																	34.1615
																	34.3205
																	34.3705
																	34.6816
																	34.8117
																	34.8407
																	34.8503
																	34.9108
																	34.9301
																	35.0611
																	35.1122
																	35.1414
																	35.1707
																	35.2805
																	35.3809
																	35.4202
																	35.4521
																	35.521
																	35.5407
																	35.59
																	35.6814
																	35.721
																	35.942
																	35.952
																	35.9819
																	35.9819
																	35.9919
																	36.0119
																	36.1219
																	36.2021
																	36.29
																	36.3605
																	36.5019
																	36.5297
																	36.6922
																	36.7303
																	36.7813
																	36.8502
																	37.2715
																	37.2921
																	37.4216
																	37.661
																	37.8704
																	37.8914
																	37.9203
																	38.1814
																	38.3911
																	38.6823
																	38.83
																	39.1109
																	39.2114
																	39.2603
																	39.342
																	39.6404
																	39.9715
																	40.1409
																	40.23
																	40.7803
																	41.1209
																	41.1409
																	41.2208
																	41.3524
																	41.6401
																	42.412
																	42.5415
																	42.6124
																	42.882
																	43.1623
																	44.1518
																	44.161
																	44.4004
																	44.6906
																	44.6999
																	44.9018
																	45.8103
																	46.3019
																	47.1015
																	48.6511

## Sheet: Fig 4
Fig 4a				Fig 4i
shCon+ vehicle	shCOn+27HC	shJNK1 +27HC		shCon+vehicle	shCon+27HC	shSept11	shSept11+WT	shsept11+DG4	shSept11+DGTPase
1.2233	3.51312	1.15125		0.9364	2.26458	1.55445	2.4327	1.40786	1.62826
0.998046	3.48378	1.2121		1.09104	2.83125	1.15363	2.68956	1.4681	1.38748
1.22513	3.53326	1.33253		1.21034	2.71436	1.23927	2.66469	1.32159	1.31346
0.905516	3.13728	1.38391		0.842852	3.33858	1.04502	2.5767	1.34308	1.20261
0.889016	2.91872	1.14373		0.945112	3.0988	1.1264	2.8466	1.16307	1.2939
1.02142	2.95243	0.965711		0.915868	2.57447	1.18488	2.65837	1.26924	1.3697
0.883625	3.37446	1.04132		0.913579	3.03812	0.944394	3.0325	1.32967	1.29987
0.856714	4.76141	0.995397		1.14671	2.93366	1.13101	2.80561	1.52938	1.47508

## Sheet: FIg 5
Fig 4b			Fig 4d			Fig 4f			Fig 4g			Fig 4i			Fig 4k			Fig 4n					Fig 4p					Fig 4r					Fig 4t					Fig. 4u
Septin 11fl/fl	Septin 11DEC		Septin 11fl/fl	Septin 11DEC		Septin 11fl/fl	Septin 11DEC		Septin 11fl/fl	Septin 11DEC		Septin 11fl/fl	Septin 11DEC		Septin 11fl/fl	Septin 11DEC		Sept11DEC+cyp27a1DMAC	Sept11fl/fl+cyp27a1DMAC	Sept11DEC+cyp27a1fl/fl	Sept11fl/fl+cyp27a1fl/fl		Sept11DEC+cyp27a1DMAC	Sept11fl/fl+cyp27a1DMAC	Sept11DEC+cyp27a1fl/fl	Sept11fl/fl+cyp27a1fl/fl		Sept11DEC+cyp27a1DMAC	Sept11l/fl+cyp27a1DMAC	Sept11DEC+cyp27a1fl/fl	Sept11fl/fl+cyp27a1fl/fl		Sept11DEC+cyp27a1DMAC	Sept11fl/fl+cyp27a1DMAC	Sept11DEC+cyp27a1fl/fl	Sept11fl/fl+cyp27a1fl/fl		Sept11DEC+cyp27a1DMAC	Sept11fl/fl+cyp27a1DMAC	Sept11DEC+cyp27a1fl/fl	Sept11fl/fl+cyp27a1fl/fl
13.0431	5.2909		0.10533	0.08753		54.6166	20.9554		30	26		835525	449566		1856356	946885		3.62488	5.78869	5.06649	8.48826		0.048109	0.073784	0.123155	0.133703		22.1437	31.7377	29.3386	52.3515		757163	470211	954706	868293		1495466	1015008	1479730	1883142
7.19031	5.72087		0.14539	0.13655		62.8044	19.646		33	18		776216	951708		806097	906794		4.08198	6.61006	6.10014	9.27425		0.115977	0.119516	0.116051	0.148071		21.863	17.6675	17.2759	53.96		978247	1243701	778407	1198434		1108286	624930	1012524	1548258
9.84562	7.74049		0.08809	0.06317		71.5197	33.3194		41	23		1041301	845138		880106	514854		5.67936	4.42142	4.57773	8.87929		0.091303	0.054739	0.165587	0.118505		16.7541	31.3129	21.1434	39.191		737289	419591	712789	2097551		925858	1477043	1262258	1547904
7.79874	9.97525		0.09219	0.07507		37.0776	25.3322		44	25		1522003	735061		1105096	713202		6.00026	4.93968	3.72073	7.39172		0.132294	0.089183	0.100025	0.118328		19.5839	20.4939	22.7362	43.8882		830912	748815	982347	1544208		1378262	1079978	1529632	2034643
9.46784	4.50105		0.1628	0.06762		52.1537	38.8599		34	18		2254329	1197058		937603	527529		5.05374	6.9014	6.85564	7.98367		0.073948	0.069829	0.087637	0.153809		18.81	25.6588	42.0541	41.9046		679412	597154	679799	923526		853545	1326946	1473804	1409244
14.7404	5.26731		0.10768	0.06941		35.9998	23.9585		19	16		1319648	640112		875283	1034539		5.84232	5.50913	5.10112	5.83134		0.087734	0.093388	0.109749	0.188071		17.2151	16.9328	23.1164	41.9546		706010	940693	987947	1213858		1210229	960709	972143	1854742
8.62042	3.71404		0.076	0.04533		61.369	27.6525					992210	858009		1043025	680249		4.33928	6.12779	5.70675	12.1974		0.102808	0.173634	0.069974	0.161929		28.8632	24.8866	19.042	50.2291		1186067	518848	1070316	1589198		1305617	1299464	1107267	1418955
12.0115	6.96987		0.15036	0.09017		51.8438	45.5926					1183554	499388		1399386	721623		4.29654	4.37218	8.34425	8.00551		0.045003	0.061815	0.141033	0.209227		21.0735	31.1506	31.4402	46.5131		1072931	706901	770173	1087890		1087815	685329	612811	1293062
8.36941	7.39909		0.14118	0.07094		38.0784							733612			962658		5.1633	3.75076	7.14286	11.0922		0.091201	0.067496	0.102118	0.212705		28.6886			47.7374										1594194
10.9663	8.35625		0.10228	0.06234														8.4609	5.49126	5.41802	10.4212		0.066556	0.15046	0.167541	0.161265
	6.19894			0.05189														6.6713		3.3481			0.082609		0.083866
	5.62039			0.1212														7.837					0.097179

## Sheet: Fig 6
Fig 5b			Fig 5d			Fig. 5f				Fig. 5h				Fig. 5j					Fig. 5l					Fig. 5n			Fig. 5p			Fig. 5q			Fig. 5s
Vehicle	GW		Vehicle	GW		Control	GW	27HC+GW		Vehicle	GW	27HC+GW		cyp27a1fl/fl + Vehicle	cyp28a1fl/fl+GW	cyp28a1DMAC + Vehicle	cyp28a1DMAC + GW		cyp27a1fl/fl + Vehicle	cyp28a1fl/fl+GW	cyp28a1DMAC + Vehicle	cyp28a1DMAC + GW		Vehicle	GW		Vehicle	GW		Vehicle	GW		Vehicle	GW
5.83	2.64		0.22135	0.13114		4.24	4.25	6.95		0.13364	0.04971	0.13781		8.33014	6.02776	7.83333	3.69998		0.095946	0.095929	0.065823	0.053161		84067.4	72925		1028943	635489		32	13		64.8065	13.4761
9.07	4.4		0.17298	0.0975		6.08	2.54	5.88		0.2388	0.03457	0.13112		16.7481	6.63325	6.66917	4.24271		0.172427	0.081739	0.123187	0.089209		73813.6	50113.4		957326	778899		31	25		51.4608	25.6795
8.6	3.96		0.12971	0.13859		7.26	2	5.73		0.13	0.13439	0.09967		8.78111	7.35815	9.8549	5.27456		0.206918	0.06611	0.086564	0.086312		60497.5	29119.8		678193	753969		25	26		49.9418	29.7523
4.81	3.38		0.10604	0.02478		10.21	4.59	9.45		0.24935	0.10028	0.10514		8.96145	9.27708	7.4053	5.4048		0.115812	0.044439	0.088176	0.062476		46904.7	28203.5		908432	894596		27	24		77.7917	50.2529
7.92	4.76		0.19218	0.0774		12.43	3.71	6.85		0.10612	0.10977	0.22403		10.1992	6.82162	6.93728	5.85543		0.119369	0.115755	0.076438	0.036403		129703	46352.9		1359802	657035		37	24		63.5386	14.5223
2.11	5.2		0.1659	0.09013		3.83	3.76	7.66		0.21888	0.1022	0.16658		6.79413	5.86907	6.58282	7.80439		0.149596	0.11935	0.06232	0.080777		98721.8	30336.4		952798	834191		34	23		53.7072	45.804
5.22	5.51		0.12761	0.10689		4.02	3.88	6.55		0.10822	0.07701	0.16821		13.7068	10.0159	7.06957	5.30902		0.157363	0.143194	0.077686	0.049655		98488.1	78275.6		762918	783739		24	19		27.184	41.1345
4.34	4.37		0.08999	0.08771		4.25	4.63	6.09		0.07769	0.11054	0.14312		9.51789	6.87236	8.68396	5.93297		0.171598	0.095456	0.099088	0.05864		104280	50958.7		792448	746250		55			40.8996	32.1521
5.56	6.47		0.15509	0.11658		3.65	3.44	1.43			0.08322	0.07112		11.8049	7.77524	6.28839	7.16081		0.135957	0.048983	0.063004	0.036732						678788						20.1284
8.3	3.4		0.21025	0.12331			3.09	2.78							5.86364	5.75508	5.48602			0.076726	0.049894	0.061828
7.26	3.48						3.33	3.46							8.97055		5.2098			0.1084		0.035903
9.29	2.56						3.04	6.55									5.51034					0.096994
5.03	2.75							4.99
10.34	2.82
