# Supplementary material for: Macrophage-to-endothelial cell crosstalk by the cholesterol metabolite 27HC promotes atherosclerosis in male mice
Source: Nat Commun. 2023 Jul 25;14:4101. doi: 10.1038/s41467-023-39586-z (PMC10368733; doi:10.1038/s41467-023-39586-z)
Supplement: Supplementary file 11 — Source Data [file 41467_2023_39586_MOESM11_ESM.zip › Yu et al.SupplFig.SourceData.xlsx]

## Sheet: Suppl. Fig 1
Suppl. Fig. 1a
	apoE+/+									apoE-/-
24OH	0	0	0	0	0	0	0	0		0.703297	1.45934	2.01612	1.08425	0	0.650549
24,25 EC	0.21685	0.21685	0.187546	0.328205	0.181685	0	0.199267	0.123077		0.228571	0.937729	1.53553	0.773626	0.228571	0.474725
25OH	0	0.123077	0.21685	0	0	0	0	0		1.03736	5.263	5.71429	4.60659	0.591941	0.861538
27OH	1.4359	0.996337	0.838095	1.26593	0.937729	0.849817	0.961172	0.715018		8.22271	6.64615	5.87839	9.01392	3.40513	2.33846
4bOH	3.08865	1.56483	2.77802	3.56923	2.94799	2.92454	2.8718	3.28205		2.50842	13.4447	14.7223	15.3201	1.98681	3.20586
5,6aOHC	0.662271	0.615385	1.01392	0.761905	0.949451	0.814652	0.609524	0.621245		1.63516	7.26154	8.22271	7.53114	0.87326	1.86374
5,6bOHC	1.85787	1.12528	2.15678	1.56483	1.97509	1.65275	1.21319	1.09597		3.57509	13.5092	14.4293	13.8139	2.21538	4.21978
7aOHC	1.57656	0.715018	2.08059	1.21905	1.1663	1.10183	1.26593	0.568498		7.80659	34.9832	39.7011	29.8608	4.60659	8.52161
Suppl. Fig 1e	cyp27a1fl/fl							cyp27a1DMAC
24 OHC	0	0	0	0	0	0		0	0	0	0	0	0
24/25 EPC	0.571605	0.674224	0.18358	0.608209	0.824472	0.797095		0.630234	0.645477	1.37879	1.48921	0.131108	0.451038
25 OHC	0.395549	0.627467	0.334747	0.425426	0.268956	0.11546		0.230843	0.290135	0.214381	0.313764	0.180511	0.40232
27OH	1.12471	0	0.968323	0.863338	1.9122	1.13142		0.591792	1.055	0.850803	0.763621	0.337638	0.533764
4b	1.04379	1.21301	0.846403	1.02874	0.667741	0.344342		0.874281	0.617092	0.753597	0.945991	0.654348	0.973581
5/6a	0.476064	0.641149	0.430315	0.479762	0.319372	0.184052		0.477936	0.343986	0.429497	0.517681	0.353231	0.458946
5/6b	3.4092	3.04907	2.64357	2.52194	1.59105	1.07295		2.67704	2.2886	3.34623	8.36895	4.82284	5.11771
7a	3.87453	4.9404	3.51211	4.11475	2.21322	1.10747		3.24598	2.87004	3.09006	6.68379	2.8236	5.08251
Suppl. Fig 1f	Vehicle							GW
24OH	0.907052	3.74322	1.11494	0.873771	0.724467	0.805906		0.89604	0.73804	2.66257	0.646845	3.96325	5.29353
24,25 EC	1.13218	0.513235	0.506973	1.0095	0.671871	0.741165		0.51783	0.308224	0.308481	0.977338	0.652147	1.61181
25OH	0	0	0	0	0	0		0	0	0	0.309284	0	0.873771
27OH	1.11913	0.784698	0.935174	0.995364	0.946727	1.2189		0.383512	0.367606	0.541769	0.335794	0.654798	0
4bOH	0.492679	0.220564	0.274695	0.41285	0.341025	0.372815		1.1523	1.24703	1.4248	1.01268	0.758188	2.89278
5,6aOHC	0.32954	0.120886	0.185823	0.282774	0.357992	0.183059		0.13962	0.164009	0.254497	0.199709	0.145805	0.746523
5,6bOHC	1.06367	0.451731	0.595845	1.18765	1.4167	0.767954		0.758188	0.673002	1.03534	0.634474	0.622986	3.93621
7aOHC	0.74065	0.328725	0.454458	0.947293	0.924671	0.564804		0.507226	0.333673	0.611177	0.519597	0.328725	3.64778

## Sheet: Suppl. Fig 3
Suppl. Fig. 3b		Suppl. Fig. 3c		Suppl. Fig. 3d		Suppl. Fig. 3e		Suppl. Fig. 3g		Suppl. Fig. 3h		Suppl. Fig. 3i
WT	Cyp27a1fl/fl	TBG-GFP	TBG-Cre	Cyp27a1fl/fl	Cyp27a1DMAC	ERfl/fl	ERDEC	WT	Septin 11fl/fl	TBG-GFP	TBG-Cre	Septin 11fl/fl	Septin 11 DEC	Septin 11fl/fl	Septin 11 DEC
1.05248	0.945974	1.0326	0.108541	1.00648	0.250274	80.6112	13.5825	0.997626	1.00191	1.18638	0.248664	Cd31		Septin 11
1.08313	1.00072	0.942311	0.083122	1.01326	0.29156	109.01	20.7785	1.03787	0.93224	1.03179	0.297319	1.05529	0.954469	1.09953	0.190314
1.00025	0.907219	0.979966	0.131852	1.05134	0.24749	68.9594	17.231	0.966197	0.982432	0.977249	0.274657	1.2062	0.864645	0.856996	0.187235
0.864139	0.888492	1.04513	0.145855	0.928918	0.134192	97.9113	14.5949	0.998307	0.906724	0.804577	0.239126	0.976547	1.09157	1.09149	0.182577
						143.875	12.5154					0.888712	0.938093	1.02537	0.177056
						99.6328	10.6696					0.997484	0.891955	0.950727	0.140257
												0.915277	1.05221	1.00985	0.138028
													0.996729		0.172217

## Sheet: Suppl. Fig 4-1
Suppl. Fig 4a		Suppl. Fig 4b					Suppl. Fig 4c			Suppl. Fig 4d			Suppl. Fig 4e
Cyp27a1fl/fl	Cyp27a1DMAC	Vehicle, Cyp27a1fl/fl	Vehicle, Cyp27a1DMAC	27HC Cyp27a1fl/fl	27HC Cyp27a1DMAC		Septin 11fl/fl	Septin 11DEC		Vehicle	GW		Vehicle	GW	27HC+GW
0	0.163186	0.319844	0.319844	0.789818	0.476502		0.472755	0.872482		1.09661	1.33159		0.163186	0.63316	0.63316
0	0.319844	0.319844	0.319844	0.63316	0.476502		0.443359	0.330409		1.40992	1.25326		0.163186	0.789818	0.789818
0	0.319844	0.319844	0.319844	0.789818	0.476502		0.443359	0.179955		1.09661	1.09661		0.319844	0.63316	0.789818
0	0.319844	0.476502	0.476502	0.789818	0.476502		0.507905	0.232283		1.09661	1.17494		0.319844	0.63316	0.946476
0	0.319844	0.319844	0.319844	0.789818	0.319844		1.24235	0.444021		4.07311	1.17494		0.163186	0.63316	0.789818
0	0.319844	0.476502	0.476502	0.789818	0.319844		8.44109	4.09281		1.17494	1.25326		0.319844	0.789818	0.789818
0	0.476502	0.319844	0.319844	0.789818	0.319844		28.9039	24.1362		1.17494	1.33159		0.319844	0.63316	0.63316
0	0.319844	0.946476	0.319844	0.789818	0.319844		61.6683	72.3033		1.17494	1.33159		0.163186	0.319844	0.319844
0	0.319844	0.319844	0.163186	0.789818	0.319844		70.1393	77.9633		1.09661	1.25326		0.319844	0.63316	0.476502
0	0.163186	0.319844	0.163186	0.476502	0.319844		45.0859	59.1434		1.17494	1.17494		0.163186	0.163186	0.319844
0	0.163186	0.319844	0.163186	0.476502	0.319844		32.2751	38.573		1.09661	1.17494		0.163186	0.163186	0.319844
0	0.163186	0.319844	0.319844	0.476502	0.163186		25.1908	31.0263		1.09661	1.17494		0.163186	0.163186	0.319844
0	0.163186	0.319844	0.163186	0.476502	0.319844		21.6728	25.0535		1.09661	1.17494		0.163186	0.163186	0.163186
0	0.163186	0.163186	0.006528	0.476502	0.319844		19.7947	21.5957		1.17494	1.25326		0.163186	0.319844	0.163186
1.84987	0.476502	0.319844	0.476502	0.946476	0.476502		19.1619	20.0837		1.17494	1.25326		0.476502	0.789818	0.789818
1.22324	0.319844	0.319844	3.60966	0.789818	0.476502		19.4113	19.8287		1.25326	1.25326		0.63316	0.789818	0.63316
0.753264	0.319844	0.789818	0.319844	0.789818	0.476502		20.1363	19.4068		1.17494	1.25326		0	0.946476	0.63316
0.28329	0.319844	0.476502	0.319844	0.63316	0.476502		20.5205	19.1266		1.17494	1.25326		0.319844	0.789818	0.63316
0.126632	0.63316	1.72977	2.82637	1.88642	2.04308		19.8035	17.5851		1.17494	1.25326		0.789818	1.41645	1.25979
0.439948	4.07963	11.7559	15.359	10.346	11.9125		18.2083	15.3181		1.25326	1.33159		5.80287	7.83943	6.58616
4.51305	14.5757	26.9517	32.748	24.6018	28.205		15.4095	12.6541		1.64491	1.8799		20.842	26.3251	21.9386
18.6123	36.8211	51.3903	57.6567	46.6906	54.3668		12.0467	9.77502		7.98956	9.24282		43.7141	49.6671	44.4974
35.688	44.4974	55.9334	61.7298	50.4504	58.9099		9.02778	7.18016		43.4726	42.0627		48.5705	51.077	47.3172
25.9752	29.7715	39.7977	43.5574	36.6645	41.2076		6.41991	5.09974		63.6031	57.6501		32.748	31.1815	30.2415
14.5392	17.8655	26.3251	29.1449	25.3851	27.265		4.75175	3.73024		51.6188	47.7807		20.842	20.2154	18.9621
9.99608	12.5392	19.4321	21.312	19.2755	20.5287		3.40079	2.71328		37.5979	36.188		14.889	15.0457	13.7924
7.17624	9.87598	15.0457	16.1423	15.0457	16.1423		2.64316	2.16695		30.235	29.6867		11.9125	12.0692	11.7559
6.07963	8.46606	12.8525	13.7924	13.4791	14.1057		2.26431	2.11238		26.1619	25.9269		10.8159	10.8159	10.5026
5.92298	7.99608	12.6958	13.1658	13.0091	13.7924		2.16752	2.07488		24.517	24.047		10.9726	11.1292	10.346
6.07963	8.15274	13.0091	13.6358	13.3224	13.6358		2.19977	2.49208		24.2037	23.2637		11.4426	11.4426	11.1292
6.39295	8.46606	13.3224	14.2624	13.6358	13.9491		2.19977	2.85203		24.2037	23.1854		12.5392	12.2258	12.0692
6.39295	8.46606	13.3224	14.2624	13.6358	13.9491		2.10851	2.20937		24.8303	23.1854		12.5392	12.2258	12.0692
6.86292	8.77937	12.5392	13.4791	13.0091	13.6358		1.60627	1.5939		25.4569	23.342		13.0091	12.8525	12.5392
6.70627	7.99608	11.2859	11.7559	11.5992	12.2258		1.19524	0.993474		25.4569	22.1671		11.7559	11.5992	11.1292
5.92298	7.21279	9.40601	9.71932	10.0326	10.1893		0.913239	1.07094		25.1436	21.6971		10.1893	9.87598	9.56266
4.66971	5.64621	7.21279	7.52611	7.99608	7.99608		0.781412	0.78959		24.1253	20.5222		7.99608	7.68277	7.68277
3.41645	4.23629	5.17624	5.3329	5.80287	5.64621		0.751903	0.730545		21.3838	17.859		5.95953	5.64621	5.48956
2.31984	2.98303	3.76632	3.76632	5.17624	4.07963		0.690149	0.638033		18.7206	15.3525		4.07963	4.23629	4.07963
1.06658	2.51305	2.82637	2.98303	3.453	3.13969		0.596207	0.545522		15.5091	13.0809		2.98303	3.13969	3.13969
1.06658	1.72977	2.19974	2.19974	2.51305	2.51305		0.472755	0.358701		12.846	10.8877		2.04308	2.3564	2.3564
0.596606	1.41645	1.57311	1.72977	2.19974	1.88642		0.440454	0.326371		10.6527	9.00783		1.57311	1.88642	1.88642
0.439948	1.25979	1.41645	1.57311	1.88642	1.57311		0.408209	0.360499		8.3812	7.36292		1.41645	1.72977	1.57311
0.439948	1.10313	1.57311	1.41645	1.88642	1.57311		0.314211	0.36072		6.89295	6.26632		1.25979	1.57311	1.57311
0.596606	1.57311	1.41645	1.41645	1.72977	1.41645		0.311362	0.236099		5.63969	5.4047		1.10313	1.41645	1.41645
0.596606	1.41645	1.25979	1.25979	1.88642	1.41645		0.284815	0.008167		4.8564	4.77807		0.946476	1.25979	1.25979
0.439948	1.25979	1.41645	0.946476	1.41645	1.25979		0.255362	0.298299		4.38642	4.38642		0.946476	1.10313	1.10313
0.28329	0.946476	0.63316	0.946476	1.25979	1.25979		0.349191	0.847975		4.07311	4.15144		0.789818	0.946476	1.10313
0.126632	0.789818	0.63316	0.789818	1.25979	1.10313		0.126213	0.113277		3.91645	4.15144		0.789818	0.946476	1.10313
0	0.789818	0.63316	1.10313	1.10313	0.946476		0.375908	0.331765		3.5248	3.68146		0.789818	1.10313	1.10313
0.126632	0.63316	0.789818	0.946476	1.10313	0.946476		0.408209	0.173899		3.21149	3.36815		0.789818	1.10313	1.10313
0	0.789818	0.789818	0.63316	1.25979	0.946476		0.440454	0.392609		2.9765	3.05483		0.789818	1.10313	0.946476
0	0.63316	0.789818	0.63316	1.25979	0.789818		0.440511	0.515431		2.66318	2.81984		0.63316	1.10313	0.946476
0	0.476502	0.63316	0.63316	1.10313	0.789818		0.440454	0.454809		2.50653	2.66318		0.63316	0.946476	0.946476
0	0.789818	1.25979	0.63316	0.946476	0.789818		0.408209	0.292464		2.4282	2.50653		0.63316	0.789818	0.946476
0	0.476502	0.476502	0.63316	1.10313	0.63316		0.493719	0.330409		2.27154	2.4282		0.476502	0.946476	0.789818
0	0.319844	0.63316	0.319844	1.41645	0.63316		0.314211	0.392609		2.19321	2.34987		0.476502	0.946476	0.789818
0	0.319844	0.476502	0.319844	0.789818	0.476502		0.281966	0.141569		2.11488	2.19321		0.476502	0.63316	0.63316
0	0.319844	0.319844	0.319844	0.63316	0.63316		0.284701	0.205788		2.11488	2.03655		0.319844	0.63316	0.63316
0	0.319844	0.319844	0.319844	0.63316	0.63316		0.21742	0.267988		1.95823	2.03655		0.319844	0.63316	0.63316
0	0.319844	0.319844	0.476502	0.789818	0.63316		0.187967	0.300318		1.95823	1.95823		0.319844	0.63316	0.789818
0	0.163186	0.163186	0.319844	0.63316	0.476502		0.472755	0.54732		1.95823	2.11488		0.319844	0.63316	0.476502
0.439948	0.319844	0.319844	0.319844	0.63316	0.476502		0.343663	0.271805		1.8799	2.34987		0.319844	0.789818	0.63316
0	0.789818	0.63316	0.476502	0.946476	0.63316		0.281909	0.396205		1.8799	2.03655		0.476502	0.946476	0.789818
0	0.63316	0.476502	0.63316	0.946476	0.63316		0.252457	0.721335		1.80157	1.8799		0.476502	0.789818	0.946476
0	0.319844	0.476502	0.476502	0.789818	0.476502		0.252457	0.332207		1.72324	1.8799		0.476502	0.789818	0.789818
0	0.476502	0.319844	0.476502	0.789818	0.476502		0.187911	0.239916		1.56658	1.72324		0.476502	0.63316	0.789818
0	0.319844	0.476502	0.476502	0.789818	0.476502		0.190759	0.334225		1.56658	1.72324		0.476502	0.789818	0.789818
0	0.319844	0.319844	0.319844	0.63316	0.319844		0.214571	0.207586		1.48825	1.72324		0.163186	0.476502	0.63316
0	0.319844	0.319844	0.163186	0.319844	0.163186		0.349361	0.207807		1.40992	1.48825		0.006528	0.319844	0.476502
0	0.163186	0.163186	0.319844	0.789818	0.319844		0.190759	0.145386		1.33159	1.48825		0.163186	0.63316	0.63316
0	0.319844	0.163186	0.319844	0.476502	0.476502		0.220212	0.299877		1.48825	1.48825		0.319844	0.63316	0.476502
0	0.163186	0.319844	0.319844	0.476502	0.476502		0.220212	0.302116		1.80157	1.56658		0.319844	0.63316	0.63316
0	0.163186	0.319844	0.319844	0.63316	0.319844		0.408209	0.51745		1.48825	1.64491		0.163186	0.63316	0.63316
0	0.319844	0.163186	0.319844	0.476502	0.476502		0.440454	0.523285		1.40992	1.56658		0.319844	0.789818	0.63316
0	0.476502	0.476502	0.476502	0.789818	0.63316		0.378757	0.362297		1.40992	1.48825		0.946476	0.789818	0.946476
0	0.319844	0.319844	0.319844	0.946476	0.476502		0.378757	0.392829		1.48825	1.56658		0.476502	0.789818	0.789818
0	0.319844	0.476502	0.476502	0.946476	0.476502		0.408209	0.426957		1.40992	1.56658		0.476502	0.789818	0.789818
0	0.319844	0.476502	0.476502	0.789818	0.476502		0.692997	0.317161		1.40992	1.48825		0.319844	0.789818	0.789818
0	0.319844	0.163186	0.476502	0.789818	0.476502					1.33159	1.48825		0.476502	0.789818	0.789818
0	0.163186	0.319844	0.476502	0.789818	0.476502					1.40992	1.48825		0.63316	0.789818	0.789818
0	0.163186	0.319844	0.319844	0.789818	0.476502					1.25326	1.40992		0.319844	0.63316	0.789818
0	0.163186	0.163186	0.476502	0.789818	0.319844					1.25326	1.40992		0.319844	0.789818	0.789818
0	0.319844	0.319844	0.319844	0.789818	0.476502					1.33159	1.48825		0.319844	0.789818	0.789818
0	0.163186	0.163186	0.476502	0.63316	0.63316					1.33159	1.48825		0.163186	0.789818	0.63316

## Sheet: Suppl. Fig 4-2
Suppl. Fig 4f	cyp27a1fl/fl						cyp27a1DMAC
ABCA1	0.959506	0.111301	0.847476	2.30338	0.778338		1.22884	2.02364	0.578372	0.751828	1.54878	0.32785	1.0568	1.12988
ABCG1	1.3219	0.519013	0.925026	1.50961	0.724454		0.963888	2.1536	0.572757	0.718691	1.71214	0.646682	1.92236	1.17668
NR1H3	0.941652	0.720599	0.944003	1.7447	0.649048		0.868711	1.55021	0.862455	0.990711	1.0059	0.568268	1.14851	1.036
NR1H2	1.46604	0.017961	1.27622	1.06845	1.17132		1.03994	2.09132	0.59444	0.495623	1.57353	0.061328	1.52046	0.937269
SREBP1c	1.03096	1.01962	0.783222	1.47425	0.691946		0.994246	1.15755	0.673648	0.576973	1.08255	0.885775	1.35473	0.721772
APOE	1.93886	0.113342	0.773026	1.35453	0.820246		1.24336	1.38289	0.512366	0.46917	3.28116	0.86141	2.42137	1.09208
FASN	1.4616	0.517206	0.765231	1.45676	0.799206		1.03719		0.492393	0.72396	1.26012	0.541416	1.45518	0.736932
Suppl. Fig 4g		Suppl. Fig 4h
cyp27a1fl/fl	CYP27a1DDMAC		cyp27a1fl/fl								CYP27a1DDMAC
9.46	7.26	NEUT#(K/uL)	1.78	1.83	1.86	0.85	1.85	0.82	1.46		0.79	1.1	0.83	1.23	2.26	0.77	1.11
11.92	8.8	LYMPH#(K/uL)	6.98	9.29	7.43	11.22	5.88	7.21	4.61		5.95	7.29	7.52	6.27	7.58	4.6	6.57
9.73	8.78	MONO#(K/uL)	0.56	0.38	0.28	0.24	0.2	0.16	0.24		0.28	0.2	0.2	0.2	0.46	0.17	0.15
12.51	8.06	EO#(K/uL)	0.14	0.42	0.15	0.19	0.24	0.14	0.08		0.22	0.21	0.22	0.36	0.33	0.14	0.22
8.17	10.63	BASO#(K/uL)	0	0	0.01	0.01	0	0.01	0		0.02	0	0.01	0	0	0.01	0.01
8.34	5.69
6.39	8.06
Suppl. Fig 4i		Suppl. Fig 4j
vehicle	27HC		vehicle						27HC
9.22	7.78	NEUT#(K/uL)	5.57	1.51	0.81	2.12	0.57		3.67	6.99	1.28	5.08	3.68
11.25	9.28	LYMPH#(K/uL)	1.99	9.48	5.95	6.52	6.55		3.66	1.95	5.72	3.52	2.66
6.94	7.27	MONO#(K/uL)	0.06	0.03	0.03	0.04	0.02		0.03	0.02	0.05	0.03	0.04
9	8.89	EO#(K/uL)	1.6	0.22	0.15	0.31	0.18		0.42	0.31	0.22	0.26	0.3
7.32	6.69	BASO#(K/uL)	0	0.01	0	0.01	0		0	0.01	0	0	0.01
Suppl. Fig 4k		Suppl. Fig 4l
Vehicle	GW		vehicle									GW
23.37	14.49	LYMPH	14.59	12.11	10.65	6.11	12.2	12.75	9.54	6.7		8.47	10.9	11.5	11.71	12.45	8.33
21.9	18.04	MONO	0.93	1.1	0.89	0.7	0.58	0.76	1.38	1.96		0.85	1.11	0.99	1.37	0.81	0.67
17.94	23.17	EO	0.64	0.28	0.25	0.33	0.53	0.62	0.38	0.22		0.36	0.37	0.54	0.6	0.32	0.29
15.69	22.68	BASO	0.2	0.22	0.14	0.04	0.03	0.03	0.05	0.02		0.09	0.27	0.01	0.78	0.3	0.48
19.9	20.21
21.51	15.13
22.81
20.87

## Sheet: Suppl. Fig 5
Suppl. Fig. 5b			Suppl. Fig. 5d			Suppl. Fig. 5f			Suppl. Fig. 5h			Suppl. Fig. 5j			Suppl. Fig. 5l
Cyp27a1fl/fl	C27a1DMAC		Cyp27a1fl/fl	C27a1DMAC		Septin 11fl/fl	Septin 11fl/flDEC		Septin 11fl/fl	Septin 11fl/flDEC		Vehicle	GW		Vehicle	GW
23.5968	24.9416		0.753333	1.3525		15.4175	23.1587		1.79	0.986667		8.38229	23.6536		1.325	1.54
27.445	19.542		1.76	1.70667		17.2129	25.4822		1.54667	1.64667		22.2139	22.1131		1.6325	1.43
22.6029	25.5243		2.16667	0.91		19.3426	23.7132		2.53667	1.49667		16.2547	11.8134		1.695	1.4475
32.1779	31.7165		1.83333	1.305		20.5334	14.532		2.32667	2.37333		14.3166	43.3986		2.42667	4.6925
14.2066	15.3213		1.54	1.25333		18.0566	20.8492		3.76333	1.41333		26.8514	29.9253		4.75	1.70667
28.1013	13.0613		2.11	1.3075		14.6071	15.0394		1.26	1.32333		30.1092	10.1738		2.6075	1.2475
28.6348	24.8376		2.0125	1.22333		28.1323	15.051		1.41	3.84667		47.5259	34.1337		1.74	1.5875
22.48	21.0283		1.33333	2.36		18.3676	15.1821		0.923333	0.846667		38.1706	32.193		2.47	2.24
	36.2365			1.8375		27.35	16.24						16.056			1.56
	24.7564						24.6531						24.3615
							17.8577
							10.2768

## Sheet: Suppl. Fig 6
Suppl. Fig. 6b			Suppl. Fig. 6c			Suppl. Fig. 6d
Cyp27a1fl/fl	C27a1DMAC		Septin 11fl/fl	Septin 11fl/flDEC		Vehicle	GW
13.46	8.415		13.425	10.405		13.115	14.245
12.765	10.585		12.01	8.26		11.765	8.805
14.27	12.94		9.025	10.17		11.835	7.055
6.945	10.965		11.07	6.625		14.665	10.225
12.51	10.735		11.735	11.045		8.955	12.57
13.385	7.205		12.25	11.62		14.65	7.965
13.195	7.265					11.81	11.175
9.38	8.805					7.23

## Sheet: Suppl. Fig 8
Suppl. Fig. 8a					Suppl. Fig. 8b
shCon.+Veh	shCont.+27HC	shERa+Veh	shERa+27HC		shCon + Veh	shCon+27HC	shSept11 + Veh	shSept11+27HC
0.968085	0.590426	1.30851	1.42021		1.22996	1.70429	1.45568	0.821066
0.68617	2.26596	0.75	1.53191		1.03369	2.76088	1.00098	1.18744
0.824468	2.30851	0.888298	1		0.978083	3.59503	0.673863	1.1122
1.3883	2.55851	1.71277	1.18617		0.758914	2.28001	0.919202	1.158
1.58511	1.80851	1.70213	0.473404
0.617021	1.84574	1.85638	0.654255
0.68617	3.45745	1.46277	0.75
1.18617	2.32979	0.925532	1.12234
1.06915	2.16489	1.2766	1.05851
	2.27128
