# Supplementary material for: Macrophage-to-endothelial cell crosstalk by the cholesterol metabolite 27HC promotes atherosclerosis in male mice
Source: Nat Commun. 2023 Jul 25;14:4101. doi: 10.1038/s41467-023-39586-z (PMC10368733; doi:10.1038/s41467-023-39586-z)
Supplement: Supplementary file 11 — Source Data [file 41467_2023_39586_MOESM11_ESM.zip › Yu et al.SupplTable1.SourceData.xlsx]

## Sheet: LysM Cre neg. vs Pos.
	Total cholesterol (mg/dL)		Triglyceride (mg/dL)		HDL-choleterol (mg/dL)
	Cyp27a1fl/fl ApoE-/-	LysM Cre+Cyp27a1fl/fl ApoE-/-	Cyp27a1fl/fl ApoE-/-	LysM Cre+Cyp27a1fl/fl ApoE-/-	Cyp27a1fl/fl ApoE-/-	LysM Cre+Cyp27a1fl/fl ApoE-/-
	1043.12	1045.44	97.3627	99.4304	56.0075	20.6706
	1210.3	1343.69	78.3773	114.844	41.2838	41.2838
	1361.17	1108.36	75.1817	93.0392	35.3943	20.6706
	1215.54	1246.99	85.3323	121.423	29.5048	53.0627
	1122.34	1435.73	86.8361	164.845	53.0627	79.5654
	1159.04	1438.64	124.055	137.213	47.1733	70.7312
	1182.92	1195.73	84.3924	74.2418	79.5654	50.118
	1486.99	1273.79	125.747	75.3697	53.0627	56.0075
		1034.38		103.942		38.339
		1365.83		127.062		29.5048

## Sheet: Cyp27a1 Inhbitor
	Total cholesterol (mg/dL)		Triglyceride (mg/dL)		HDL-choleterol (mg/dL)
	ApoE-/- Vehicle	ApoE-/- GW	ApoE-/- Vehicle	ApoE-/- GW	ApoE-/- Vehicle	ApoE-/- GW
	1314.48	1187.95	83.7256	108.568	61.266	47.121
	1309.38	943.96	84.6128	66.2769	47.121	27.318
	1208.38	1111.92	81.3597	97.9211	35.805	55.608
	1151.07	1055.17	89.6404	99.1041	58.437	55.608
	938.853	1026.23	137.255	80.1767	44.292	27.318
	847.498	938.285	77.515	73.6704	27.318	35.805
	911.049	1049.5	119.806	77.8108	24.489	30.147
	883.813	1017.72	116.849	135.48	35.805	41.463
		727.773		127.199		32.976
		845.796		143.465		24.489

## Sheet: Cyp27a1 Inhibitor+27HC
		Total cholesterol (mg/dL)			Triglyceride (mg/dL)			HDL-choleterol (mg/dL)
		ApoE-/- Vehicle	ApoE-/- GW	ApoE-/- GW +27HC	ApoE-/- Vehicle	ApoE-/- GW	ApoE-/- GW +27HC	ApoE-/- Vehicle	ApoE-/- GW	ApoE-/- GW +27HC
		1148.33	1098	864	73.2353	46.7647	57.9412	48.75	29.375	29.375
		978.333	972	988	67.3529	55.5882	33.8235	34.25	29.375	28.75
		963.333	998	912	41.4706	50.8824	73.8235	26.875	35	33.75
		1090	948	872	57.9412	65.5882	45	27.5	42.5	33.75
		1025	936	874	57.9412	40.8824	80.8824	27.5	30.625	40
		996.667	1008	944	67.9412	46.7647	65	27.5	31.25	29.375
		863.333	1084	854	28.5294	59.7059	75	30.625	40.625	32.5
		956.667	920	810	52.6471	35	73.8235	31.25	35	33.75
		811.667	892	1016	36.7647	55.5882	59.7059	30	33.75	30
			914	872		45	43.8235		32.5	30.625
			1088	998		90.8824	46.1765		28.75	31.25
			1056	1014		72.6471	39.1176		29.375	30
				1030			59.1176			29.375

## Sheet: LysM Cre pos.+Inhibitor
	Total cholesterol (mg/dL)				Triglyceride (mg/dL)				HDL-choleterol (mg/dL)
	Cyp27a1fl/fl ApoE-/- Vehicle	Cyp27a1fl/fl ApoE-/- +GW	LysM Cre+Cyp27a1fl/fl ApoE-/- Vehicle	LysM Cre+Cyp27a1fl/fl ApoE-/- +GW	Cyp27a1fl/fl ApoE-/- Vehicle	Cyp27a1fl/fl ApoE-/- +GW	LysM Cre+Cyp27a1fl/fl ApoE-/- Vehicle	LysM Cre+Cyp27a1fl/fl ApoE-/- +GW	Cyp27a1fl/fl ApoE-/- Vehicle	Cyp27a1fl/fl ApoE-/- +GW	LysM Cre+Cyp27a1fl/fl ApoE-/- Vehicle	LysM Cre+Cyp27a1fl/fl ApoE-/- +GW
	1096.06	1034.43	1000.85	1161.09	110.329	112.337	110.903	110.616	35.2088	13.7136	35.2088	36.0355
	1039.1	903.087	875.883	961.318	116.064	116.924	116.351	111.476	53.3971	34.3821	26.9414	49.2634
	927.74	926.889	951.542	968.544	120.078	142.155	112.623	138.141	33.5553	34.3821	31.9018	31.0751
	919.664	751.344	920.089	1001.7	109.183	119.504	103.161	99.1474	31.0751	29.4216	30.2484	29.4216
	905.637	974.495	900.536	970.67	99.7208	116.637	156.491	119.218	35.2088	32.7286	35.2088	31.0751
	916.688	947.292	915.413	926.039	93.1262	91.4059	106.315	81.3707	31.0751	31.9018	50.0901	29.4216
	975.345	913.288	883.959	979.596	108.036	134.127	136.994	133.554	50.9169	56.704	32.7286	33.5553
	1122.84	907.337	903.937	1023.8	106.602	111.19	90.5458	113.483	31.0751	29.4216	64.1447	32.7286
	1038.68	830.828	1030.6	1116.46	152.764	146.743	103.735	138.428	26.9414	31.0751	28.5949	31.9018
		1016.15	1100.73	766.221		96.2802	136.421	88.252		28.5949	29.4216	29.4216
		1106.26		1138.56		124.665		157.925		45.9564		62.4912
				1153.02				121.798				26.9414

## Sheet: EC-ERa ko BMT
D-	Donor: Cyp27a1fl/fl ApoE-/-
D+	Donor:LysM Cre+Cyp27a1fl/fl ApoE-/-
R-	recipient : ERafl/fl ApoE-/-
R+	recipient: Cdh5 Cre+ERafl/fl ApoE-/-
			Total cholesterol (mg/dL)				Triglyceride (mg/dL)				HDL-choleterol (mg/dL)
			D-R-	D-R+	D+R-	D+R+	D-R-	D-R+	D+R-	D+R+	D-R-	D-R+	D+R-	D+R+
			1082.37	1083.22	1134.17	1262.83	61.1375	71.415	190.248	130.296	54.4702	46.8273	45.9781	43.4305
			1268.77	1138.42	901.915	1001.7	145.82	56.9623	112.9	65.2592	41.7321	36.6369	65.5098	65.5098
			966.879	837.8	952.443	1052.22	70.6121	47.3272	60.977	59.6388	65.5098	28.1448	44.2797	45.1289
			1054.35	962.209	896.82	916.776	123.605	50.8066	165.625	41.7067	45.1289	45.9781	43.4305	39.1845
			908.284	1195.74	1129.08	983.863	47.8625	82.3883	105.406	51.6095	38.3353	48.5257	30.6925	49.3749
			983.014	1197.86	984.713	939.28	52.1448	97.6439	140.199	78.106	28.994	20.502	23.8988	61.2638
			932.062	1215.7	1025.47	1069.63	74.0914	187.572	186.501	116.111	45.1289	53.621	59.5654	51.0733
			1153.28	936.733	799.586	834.828	102.194	112.097	64.1887	70.3444	45.1289	54.4702	55.3194	57.0178
			1091.71	1086.19	940.979	1039.91	156.525	67.9356	130.296	168.034	14.5576	23.8988	23.8988	31.5417
			1115.49	855.209	1222.49	1067.09	191.586	177.936	71.1474	107.011	24.748	16.256	13.7084	14.5576
			952.018	939.705	1205.51	1189.37	73.5561	112.364	63.1181	138.593	28.1448	14.5576	14.5576	14.5576
					1072.61	1231.41			70.3444	193.46			58.7162	62.113

## Sheet: EC-Septin11 KO
		Total cholesterol (mg/dL)		Triglyceride (mg/dL)		HDL-choleterol (mg/dL)
		Septin11fl/fl ApoE-/-	Cdh5 Cre+ Septin11fl/fl ApoE-/-	Septin11fl/fl ApoE-/-	Cdh5 Cre+ Septin11fl/fl ApoE-/-	Septin11fl/fl ApoE-/-	Cdh5 Cre+ Septin11fl/fl ApoE-/-
		1172.04	954.28	147.431	46.4781	54.7388	40.448
		1013.36	1026.05	87.6393	148.009	49.9752	54.7388
		920.59	935.726	53.1217	91.3943	35.6844	33.3026
		737.981	738.469	54.566	52.2552	40.448	38.0662
		906.431	886.9	55.4325	80.7069	42.8298	54.7388
		907.407	970.393	85.7618	92.1165	47.5934	49.9752
		715.521	1059.74	64.8201	114.069	23.7754	54.7388
		829.774	971.369	60.0541	70.3083	38.0662	66.6478
		917.661	1015.8	57.7433	70.0194	33.3026	35.6844
		844.422	1023.61	48.6445	94.2828	38.0662	30.9208
			957.21		79.407		40.448
			951.351		85.4729		42.8298

## Sheet: EC-Septin11 KO BMT
D-	Donor: Cyp27a1fl/fl ApoE-/-
D+	Donor:LysM Cre+Cyp27a1fl/fl ApoE-/-
R-	recipient : Septin11fl/fl ApoE-/-
R+	recipient: Cdh5 Cre+septin11fl/fl ApoE-/-
		Total cholesterol (mg/dL)				Triglyceride (mg/dL)				HDL-choleterol (mg/dL)
		D-R-	D-R+	D+R-	D+R+	D-R-	D-R+	D+R-	D+R+	D-R-	D-R+	D+R-	D+R+
		941.594	1184.93	1198.89	1241.86	83.9169	181.981	160.221	87.9787	39.7089	44.2753	27.5318	15.3547
		874.62	808.204	1304.37	953.314	81.886	73.7624	119.893	116.702	13.8325	41.231	35.1425	35.1425
		904.758	823.831	1040.38	1196.65	56.0644	54.0335	111.189	68.54	41.231	38.1868	41.231	32.0982
		1149.21	648.024	1093.96	970.616	82.7564	56.3546	61.5769	130.338	39.7089	30.5761	39.7089	24.4875
		901.968	1036.47	981.778	908.107	64.7683	177.049	83.6268	113.8	27.5318	38.1868	36.6646	29.0539
		780.298	918.153	1021.96	1143.63	78.4044	89.4294	114.671	191.555	38.1868	38.1868	32.0982	27.5318
		922.618	867.364	1058.8	864.574	112.35	104.516	141.653	90.0096	36.6646	39.7089	26.0096	32.0982
		1090.61	860.667	801.506	806.529	172.407	131.788	56.3546	95.232	51.886	21.4432	18.3989	19.9211
		1056.01	814.343	896.386	903.084	140.202	61.867	95.8122	110.319	35.1425	32.0982	27.5318	30.5761
		1024.75	1036.47	939.92	938.803	115.251	74.0525	92.6208	130.048	30.5761	30.5761	27.5318	62.541
			1004.1		1104.56		113.51		100.454		35.1425		36.6646
					885.224				119.893				38.1868

## Sheet: EC-ERa KO+27HC
	Total cholesterol (mg/dL)				Triglyceride (mg/dL)				HDL-choleterol (mg/dL)
	ERafl/fl Veh	ERafl/fl+27HC	EC-ERa KO Veh	EC-ERa KO+27HC	ERafl/fl Veh	ERafl/fl+27HC	EC-ERa KO Veh	EC-ERa KO+27HC	ERafl/fl Veh	ERafl/fl+27HC	EC-ERa KO Veh	EC-ERa KO+27HC
	1093.33	1150	1122	1006.67	73.1765	69.1176	122.647	50.8824		15.625	16.875	19.375
	936.667	1038.33	1172	1090	57.1765	70.8824	115.588	62.0588	26.25	17.5	17.5	16.875
	940	1153.33	1196	800	59.5294	77.9412	76.7647	45.5882	36.875	16.25	15.625	21.875
	893.333	1011.67	962	1016.67	54.3529	75	54.4118	59.1176	45	16.875	23.75	22.5
	1165	1025	1084	998.333	72.7059	93.8235	51.4706	62.0588	20.625	15.625	18.125	21.875
	1173.33	915	1038	980	54.8235	53.2353	99.1176	69.1176	15	18.125	22.5	18.75
	1105	1061.67	1188	980	59.5294	59.7059	96.7647	50.8824	16.875	18.75	23.75	18.125
	1061.67	1036.67	1012	1011.67	76	63.2353	67.3529	48.5294	16.25	18.75	18.75	16.25
	1181.67	1046.67	986	913.333	104.235	53.8235	49.1176	40.2941	17.5	17.5	18.125	16.875
	1256.67	1065	1032	1120	193.647	42.6471	67.9412	73.8235	14.375	16.25	19.375	14.375
	1115	1055		1063.33	67.5294	55.5882		60.8824	16.875	16.25		16.25
	1306.67	700		1310	139.059	53.8235		89.7059	16.25	17.5		15.625
	921.667	835			60.4706	42.6471			16.25	21.875
		1045				42.6471				17.5
